# Supplementary material for: Hydrogen Peroxide and Superoxide Anion Radical Photoproduction in PSII Preparations at Various Modifications of the Water-Oxidizing Complex
Source: Plants (Basel). 2019 Sep 5;8(9):329. doi: 10.3390/plants8090329 (PMC6784185; doi:10.3390/plants8090329)
Supplement: Supplementary file 1 [file plants-08-00329-s001.zip]

Archive with 1 entries (1 files):
- Fig1S.tif
